# Supplementary material for: Serum Trace Elements and Their Associations with Breast Cancer Subgroups in Korean Breast Cancer Patients
Source: Nutrients. 2018 Dec 24;11(1):37. doi: 10.3390/nu11010037 (PMC6357144; doi:10.3390/nu11010037)
Supplement: Supplementary file 1 [file nutrients-11-00037-s001.zip]

Archive with 4 entries (3 files):
- nutrients-390165-supplementary/
- nutrients-390165-supplementary/1. Material S1_.docx
- nutrients-390165-supplementary/2. Supplementary Tables.docx
- nutrients-390165-supplementary/3. Supplementary Figure S1.tif
